# Supplementary material for: Insight into the Effect of Glycerol on Dielectric Relaxation and Transport Properties of Potassium-Ion-Conducting Solid Biopolymer Electrolytes for Application in Solid-State Electrochemical Double-Layer Capacitor
Source: Molecules. 2023 Apr 14;28(8):3461. doi: 10.3390/molecules28083461 (PMC10146172; doi:10.3390/molecules28083461)
Supplement: Supplementary file 1 [file molecules-28-03461-s001.zip]

Archive with 1 entries (1 files):
- molecules-2322893-supplementary.pdf
